# Supplementary material for: Working Algorithms and Detection Methods of Autoantibodies in Autoimmune Liver Disease: A Nationwide Study
Source: Diagnostics (Basel). 2022 Mar 12;12(3):697. doi: 10.3390/diagnostics12030697 (PMC8947365; doi:10.3390/diagnostics12030697)
Supplement: Supplementary file 1 [file diagnostics-12-00697-s001.zip]

Archive with 4 entries (4 files):
- Supplementary Table S1_Description of the working algorithms.xlsx
- Supplementary Table S2_Clinical features, laboratory parameters and biopsy data of patients.xlsx
- Supplementary Table S3_Description of the different indirect immunofluorescence assays used.xlsx
- Supplementary Table S4_Description of the different antigen-specific techniques.xlsx
