# Supplementary material for: Working Algorithms and Detection Methods of Autoantibodies in Autoimmune Liver Disease: A Nationwide Study
Source: Diagnostics (Basel). 2022 Mar 12;12(3):697. doi: 10.3390/diagnostics12030697 (PMC8947365; doi:10.3390/diagnostics12030697)
Supplement: Supplementary file 1 [file diagnostics-12-00697-s001.zip › Supplementary Table S1_Description of the working algorithms.xlsx]

## Sheet: Hoja1
Supplementary Table 1. Description of the working algorithms of the Autoimmunity Workshop GEAI-SEI 2020’s participating laboratories.
	Working algorithms	A	B	C	D	E	F	G	H
	Number of laboratories	11 (27.5%)	9 (22.5%)	7 (17.5%)	6 (15%)	3 (7.5%)	2 (5%)	1 (2.5%)	1 (2.5%)
	n (%)
	Screening study						Upon request
	Immunofluorescence
	Rat Triple Tissue	Yes	Yes	Yes	Yes	Yes	Yes		Yes
	HEp-2 cells	Yes	Yes	Yes	Yes	Yes	Yes
	Human Neutrophils			Yes
	Antigen-specific test				Yes			Yes	Yes
	IgA anti-tissue transglutaminase				Yes
	HLA typing				Yes
	Expanded study		Only in positive screening study			Only in autoimmune hepatitis	Only in positive screening study	Only in positive screening study
	Immunofluorescence
	Rat Triple Tissue							Yes
	HEp-2 cells							Yes
	Human Neutrophils				Yes	Yes
	Antigen-specific test	Yes	Yes	Yes		Yes	Yes
	IgA anti-tissue transglutaminase			Yes
	Immunoglobulins				Yes
