# Supplementary material for: Working Algorithms and Detection Methods of Autoantibodies in Autoimmune Liver Disease: A Nationwide Study
Source: Diagnostics (Basel). 2022 Mar 12;12(3):697. doi: 10.3390/diagnostics12030697 (PMC8947365; doi:10.3390/diagnostics12030697)
Supplement: Supplementary file 1 [file diagnostics-12-00697-s001.zip › Supplementary Table S2_Clinical features, laboratory parameters and biopsy data of patients.xlsx]

## Sheet: Hoja1
Suplementary Table 2. Clinical features, laboratory parameters and biopsy data of patients.
Patient	Diagnosis	Sex	Age	Biopsy	Fibroscan	Hepathic parameters							Immunoglobulins
						Date (Year)	ASP	ALT	GGT	ALP	Indirect Bilirubin	Total Bilirubin	IgM	IgG	Hepatitis Virus and antibodies
							(5-40 U/mL)	(5-40 U/mL)	(5-40 U/mL)	(Ratio ULN)	(<0.6 mg/dl)	(<1.2 mg/dl)	(0.36-2.6 g/L)	(6.8-15.3 g/L)
4	AIH 1	Female	37	AIH Compatible	Not performed	Year 2020	20	21	22	0.46	Normal	Normal	2.80	19.0	Not detected
7	AIH 1	Female	64	AIH Compatible	Year 2019: 7.0	Year 2013	104	85	541	5.97	Normal	Normal	2.41	18.0	Not detected
						Year 2019	66	36	435	1.57	Normal	Normal	2.70	19.0
8	PBC/AIH 1 Overlap	Female	37	Chronic AIH with cholangitis. Overlap PBC/AIH suggestive.	Year 2019: 4.7	Year 2019	102	150	313	1.54	Normal	Normal	1.40	25.0	Only IgG antibodies detected
						Year 2020	32	29	79	0.79	Normal	Normal	1.39	23.5
10	AIH 2	Female	18	Chronic hepatitis. Moderate activity grade III/IV. Periportal fibrosis grade II/IV	Not performed	Year 2012	69	89	15	2.14	0.9	2.1	1.12	13.5	Not detected
						Year 2019	20	18	10	0.35	Normal	Normal	1.45	10.5
5	AIH/Toxic	Female	28	Acute hepatitis, AIH compatible. Need to discard Toxic AIH	Not performed	Year 2019	1372	3219	126	1638	12.1	9.1	1.30	15.0	Not detected
6	PBC	Female	57	PBC compatible without cirrhosis	Year 2019: 11.4	Year 2019	464	517	918	8.98	1.4	5.9	2.20	9.1	Only IgG antibodies detected
					Year 2020: 9.0	Year 2020	53	37	184	2.11	Normal	Normal	5.53	10.9
11	PBC	Female	47	PBC Stage 1	Year 2009: 6.8	Year 2009	141	185	193	10.35	Normal	Normal	3.14	15.7	Only IgG antibodies detected
					Year 2019: 6.9	Year 2019	42	34	11	0.46			1.20	13.3
12	PBC	Female	75	PBC Stage 1	Year 2002: 4.1	Year 2002	33	30	27	1.65	Normal	Normal	3.40	11.6	Not tested
					Year 2019: 5.9	Year 2019	27	18	16	0.72			2.00	11.0
13	PBC	Female	40	PBC Stage 2	Year 2013: 8.1	Year 2013	133	219	196	10.84	0.8	1.2	1.31	13.7	Not detected
					Year 2019: 31.6	Year 2019	122	96	214	1.91	1.2	4.9	0.79	15.9
15	PBC	Female	50	PBC Stage 2	Year 2013: 5.2	Year 2013	94	111	290	10.82	Normal	Normal	11.0	14.7	Not detected
					Year 2019: 4.6	Year 2019	27	30	67	0.66			2.80	11.0
16	PBC	Female	65	PBC Stage 1	Year 2003: 4.3	Year 2000	15	21	67	2.41	Normal	Normal	4.78	10.5	Not detected
					Year 2019: 4.8	Year 2019	18	15	19	0.90			3.06	10.9
3	Pre-PBC	Female	28	Not biopsied	Year 2019: 4.4	Year 2019	40	48	49	0.71	0.9	1.3	1.47	11.4	Only IgG antibodies detected
9	Pre-PBC	Female	59	Not biopsied	Not performed	Year 2018	27	19	43	0.68	Normal	Normal	Not performed	Not performed	Not detected
						Year 2019	22	16	32	0.64
17	Pre-PBC	Female	79	Not biopsied	Not performed	Year 2019	24	17	20	0.64	Normal	Normal	0.75	12	Not detected
1	Hepatitis C Virus Chronic Liver Disease	Female	44	Chronic hepatitis in cirrhotic stage with necroinflammatory moderate activity	Year 2019: 14.5	Year 2019	96	85	386	1.98	Normal	Normal	2.70	12.0	Only IgG antibodies detected
					Year 2020: 11.8	Year 2020	106	162	405	1.60	Normal	Normal	2.96	10.3
2	Dissociated Cholestasis	Female	57	Not biopsied	Not performed	Year 2018	104	22	146	5.22	Normal	Normal	0.20	4.3	Not detected
14	PSC	Female	57	Small ducts sclerosing cholangitis	Year 2019: 6.8	Year 1989	49	178	169	4.29	1.0	1.6	2.09	10.7	Not tested
						Year 2019	29	30	182	0.86	Normal	Normal	1.13	11.3
Abbreviations: AIH, autoimmune hepatitis; ALP, Alkaline Phosphatase; ALT, Alanine aminotransferase; AST, Aspartat aminotransferase; GGT, Gamma-Glutamyl Transferase; PBC, primary biliary cholangitis; PSC, primary sclerosing cholangitis; Pt, patients.
