# Supplementary material for: Working Algorithms and Detection Methods of Autoantibodies in Autoimmune Liver Disease: A Nationwide Study
Source: Diagnostics (Basel). 2022 Mar 12;12(3):697. doi: 10.3390/diagnostics12030697 (PMC8947365; doi:10.3390/diagnostics12030697)
Supplement: Supplementary file 1 [file diagnostics-12-00697-s001.zip › Supplementary Table S3_Description of the different indirect immunofluorescence assays used.xlsx]

## Sheet: Hoja1
Supplementary Table 3. Description of the different indirect immunofluorescence assays used in the Autoimmunity Workshop GEAI-SEI 2020. Type of substrate, company, screening dilution, lecture and conjugate used.
	Indirect Immunofluorescence assay
	Rat Triple Tissue	Laboratories		HEp-2 Cells	Laboratories		Human Neutrophils	Laboratories
	Company	n	%	Company	n	%	Company	n	%
	Werfen Inova	11	27.5%	Werfen Inova	14	35.0%	Werfen Inova	11	30.6%
	Euroimmun#	10	25.0%	Euroimmun	9	22.5%	Euroimmun#	11	30.6%
	Aesku Diagnostika	7	17.5%	Aesku Diagnostika	7	17.5%	Aesku Diagnostika	6	16.7%
	BioSystems	5	12.5%	Immuno Concepts*	5	12.5%	Zenit	3	8.3%
	Zenit	3	7.5%	BioSystems	4	10.0%	Concile	2	5.6%
	Medica	3	7.5%	Bio-Rad (Kallestad)	1	2.5%	BioSystems	1	2.8%
	Biocientifica	1	2.5%				Immuno Concepts	1	2.8%
							Reference Lab	1	2.8%
	Screening Dilution			Screening Dilution			Screening Dilution
	01:10:00	0	0.0%	01:10:00	0	0.0%	01:10:00	6	16.7%
	01:20:00	1	2.5%	01:20:00	0	0.0%	01:20:00	25	69.4%
	01:40:00	21	52.5%	01:40:00	2	5.0%	01:40:00	3	8.3%
	1:80	14	35.0%	1:80	14	35.0%	1:80	1	2.8%
	1:100	1	2.5%	1:100	1	2.5%	1:100	0	0.0%
	1:160	3	7.5%	1:160	23	57.5%	1:160	1	2.8%
	Lecture			Lecture			Lecture
	Manual	30	75.0%	Manual	23	57.5%	Manual	27	75.0%
	Automatic	10	25.0%	Automatic	17	42.5%	Automatic	9	25.0%
	Conjugate			Conjugate			Conjugate
	Poly (anti-IgM/G/A)	8	20.0%	Poly (anti-IgM/G/A)	2	5.0%	Poly (anti-IgM/G/A)	1	2.8%
	anti-IgG	32	80.0%	anti-IgG	38	95.0%	anti-IgG	35	97.2%
	#Different mosaic options could be possible, #Include HEp-2 cells (n=3)
	*Immunoconcepts: HEp-2000 cells (n=2; transfected with SSA/Ro)
