# Supplementary material for: Working Algorithms and Detection Methods of Autoantibodies in Autoimmune Liver Disease: A Nationwide Study
Source: Diagnostics (Basel). 2022 Mar 12;12(3):697. doi: 10.3390/diagnostics12030697 (PMC8947365; doi:10.3390/diagnostics12030697)
Supplement: Supplementary file 1 [file diagnostics-12-00697-s001.zip › Supplementary Table S4_Description of the different antigen-specific techniques.xlsx]

## Sheet: Hoja1
Supplemmentary Table 4. Description of the different antigen-specific techniques used by different laboratories in the Autoimmunity Workshop GEAI-SEI 2020.
	Antigen Specific Techniques
		Autoimmune Liver Disease-Dot Blot	Laboratories		Catalogue Nº
	Company	Antigens	n	%
	Euroimmun	Ro52, SLA, LC-1, LKM-1, gp210, Sp100, PML, M2-3E2, AMA-M2	27	67.5%	DL 1300-1601-4 G
	D-Tek	SLA, LC-1, LKM-1, gp210, Sp100, AMA Nat, E2-PDC, E2-BCOADC, E2-OGDC, F-Actin	5	12.5%	LI10D-24
	D-Tek	SLA, LC-1, LKM-1, gp210, Sp100, AMA Nat, F-Actin	2	5.0%	LI7D-24
	Alpha Dia	SLA, LC-1, LKM-1, gp210, Sp100, AMA Nat, E2-PDC, E2-BCOADC, E2-OGDC, F-Actin	2	5.0%	No Data
	Orgentec	SLA, LC-1, LKM-1, gp210, Sp100, AMA-M2, F-Actin	2	5.0%	No Data
	Human Imtech	SLA, LC-1, LKM-1, gp210, Sp100, AMA-M2	1	2.5%	No Data
	No Data	SLA, LC-1, LKM-1, gp210, Sp100, PML, M2-3E2, AMA-M2	1	2.5%	No Data
		ELISA	Laboratories		Catalogue Nº
	Company	Antigens	n	%
	Werfen Inova	F-Actin	4	10.0%	066708785
	Euroimmun	M2-3E2	2	5.0%	EA 1622-9601 G
	Werfen Inova	M2-3E2	1	2.5%	066704540
	Alegria	Ro52	1	2.5%	ORG 252-24
	No Data	Mitochondrial antigens	1	2.5%	No Data
		Chemiluminiscence-immuno-assay	Laboratories		Catalogue Nº
	Company	Antigens	n	%
	Werfen Inova	Ro52	3	7.5%	066701263
	Werfen Inova	M2-3E2	1	2.5%	066701303
	Menarini	Mitochondrial antigens	1	2.5%	No Data
	No Data	Mitochondrial antigens	1	2.5%	No Data
		Fluoro-enzyme-immuno-assay	Laboratories		Catalogue Nº
	Company	Antigens	n	%
	ThermoFisher	Ro52	4	10.0%	14-5598-01
	ThermoFisher	M2	2	5.0%	14-5649-01
		Multiplex bead-based immuno-assay	Laboratories		Catalogue Nº
	Company	Antigens	n	%
	Biorad	Ro52	5	12.5%	No Data
	D-Tek	Ro52	1	2.5%	No Data
		Indirect Immunofluorescence assay-VSM47 cells	Laboratories		Catalogue Nº
	Company	Antigens	n	%
	Euroimmun	F-Actin	9	22.5%	FC 1651
	Abbreviations: AMA-M2, Bovine AMA that contain mainly PDC-E2; AMA Nat, Bovine/Human native AMA antigen; BCOADC-E2, E2-subunit of branched chain 2-oxo-acid Dehydrogenase Complex; gp210, glycoprotein 210; LC-1, Liver Cytosol-1; LKM-1, Liver-Kidney Microsomal type-1; M2-3E2, Fusion peptide containing the three E2-subunits; OGDC-E2, E2-subunit of Oxoglutarate Dehydrogenase Complex; PDC-E2, E2-subunit…
